# Supplementary material for: Circulating Antibodies Against Common Cold Coronaviruses Do Not Interfere with Immune Responses to Primary or Booster SARS-CoV-2 mRNA Vaccines
Source: Vaccines (Basel). 2025 May 21;13(5):547. doi: 10.3390/vaccines13050547 (PMC12115401; doi:10.3390/vaccines13050547)
Supplement: Supplementary file 1 [file vaccines-13-00547-s001.zip]

Archive with 1 entries (1 files):
- vaccines-3589975-supplementary.pdf
